# Supplementary material for: The Influence of Helium Dielectric Barrier Discharge Jet (DBDjet) Plasma Treatment on Bathocuproine (BCP) in p-i-n-Structure Perovskite Solar Cells
Source: Polymers (Basel). 2021 Nov 20;13(22):4020. doi: 10.3390/polym13224020 (PMC8622915; doi:10.3390/polym13224020)
Supplement: Supplementary file 1 [file polymers-13-04020-s001.zip]

Archive with 1 entries (1 files):
- polymers-1446326-supplementary.pdf
